# Supplementary material for: Diversity of Legumes in the Cashew Agroforestry System in East Timor (Southeast Asia)
Source: Foods. 2022 Nov 3;11(21):3503. doi: 10.3390/foods11213503 (PMC9655503; doi:10.3390/foods11213503)
Supplement: Supplementary file 1 [file foods-11-03503-s001.zip]

Archive with 1 entries (1 files):
- foods-1956723-supplementary.pdf
